# Supplementary material for: Spectral Bidirectional Reflectance Distribution Function Simplification
Source: J Imaging. 2025 Jan 11;11(1):18. doi: 10.3390/jimaging11010018 (PMC11765975; doi:10.3390/jimaging11010018)
Supplement: Supplementary file 1 [file jimaging-11-00018-s001.zip]

Archive with 1 entries (1 files):
- jimaging-3366035-supplementary.pdf
